# Supplementary material for: A comparison of reference-based algorithms for correcting cell-type heterogeneity in Epigenome-Wide Association Studies
Source: BMC Bioinformatics. 2017 Feb 13;18:105. doi: 10.1186/s12859-017-1511-5 (PMC5307731; doi:10.1186/s12859-017-1511-5)
Supplement: Additional file 2: — An R-script implementing EpiDISH with either robust partial correlations (RPC), CIBERSORT (CBS) or Constrained Projection (CP). (R 5 kb) [file 12859_2017_1511_MOESM2_ESM.r]

### epidish.R

### Summary: a reference-based function to infer the proportions of a priori known cell subtypes present in a sample representing a mixture of such cell-types. Inference proceeds via one of 3 methods (Robust Partial Correlations-RPC, Cibersort (CBS), Constrained Projection (CP)), as determined by user.
### Author: Andrew E Teschendorff (a.teschendorff@ucl.ac.uk)
### Date: 19th May 2016

#### INPUT arguments:
### ref.m: a matrix of reference "centroids", i.e. representative molecular profiles, for a number of cell subtypes. rows label molecular features (e.g. CpGs,...) and columns label the cell-type. IDs need to be provided as rownames and colnames, respectively. No missing values are allowed, and all values in this matrix should be positive or zero. For DNAm data, values should be beta-values.
### avdata.m: a data matrix with rows labeling the molecular features (should use same ID as in cent.m) and columns labeling samples (e.g. primary tumour specimens). No missing values are allowed and all values should be positive or zero. In the case of DNA methylation, these are beta-values.


### OUTPUT arguments

### (CP-mode):
### a list with the following entries:
### estF: the estimated cell fraction matrix
### ref: the reference centroid matrix used
### dataREF: the input data matrix over the probes defined in the reference matrix

### (CBS-mode):
### a list with the following entries:
### estF: the estimated cell fraction matrix
### nu: a vector of "best" nu-parameter for each sample
### ref: the reference centroid matrix used
### dataREF: the input data matrix over the probes defined in the reference matrix

### (RPC-mode):
### a list with the following entries:
### estF: the estimated cell fraction matrix
### ref: the reference centroid matrix used
### dataREF: the input data matrix over the probes defined in the reference matrix


epidish <- function(avdata.m,ref.m,method=c("RPC","CBS","CP"),maxit=50,nu.v=c(0.25,0.5,0.75)){

    if(method=="RPC"){
       out.o <- DoRPC(avdata.m,ref.m,maxit);
    }
    else if (method=="CBS"){
       out.o <- DoCBS(avdata.m,ref.m,nu.v);
    }
    else if (method=="CP"){
       out.o <- DoCP(avdata.m,ref.m);
    }
    else {
        print("Input a valid method!");
    }

    return(out.o);
}
    
### Reference-based methods

### RPC
DoRPC <- function(avdata.m,ref.m,maxit){
    require(MASS);
    map.idx <- match(rownames(ref.m),rownames(avdata.m));
    rep.idx <- which(is.na(map.idx)==FALSE);

    data2.m <- avdata.m[map.idx[rep.idx],];
    ref2.m <- ref.m[rep.idx,];

    est.m <- matrix(nrow=ncol(data2.m),ncol=ncol(ref2.m));
    colnames(est.m) <- colnames(ref2.m);
    rownames(est.m) <- colnames(data2.m);
    for(s in 1:ncol(data2.m)){
      rlm.o <- rlm( data2.m[,s] ~ ref2.m ,maxit=maxit)
      coef.v <- summary(rlm.o)$coef[2:(ncol(ref2.m)+1),1];
      coef.v[which(coef.v<0)] <- 0;
      total <- sum(coef.v);
      coef.v <- coef.v/total;
      est.m[s,] <- coef.v;
    }
    return(list(estF=est.m,ref=ref2.m,dataREF=data2.m));
}


###  CIBERSORT

DoCBS <- function(avdata.m,ref.m,nu.v=c(0.25,0.5,0.75)){

    require(e1071);
    map.idx <- match(rownames(ref.m),rownames(avdata.m));
    rep.idx <- which(is.na(map.idx)==FALSE);

    data2.m <- avdata.m[map.idx[rep.idx],];
    ref2.m <- ref.m[rep.idx,];

    est.lm <- list();
    nui <- 1;
    for(nu in nu.v){
     est.m <- matrix(nrow=ncol(data2.m),ncol=ncol(ref2.m));
     colnames(est.m) <- colnames(ref2.m);
     rownames(est.m) <- colnames(data2.m);
     for(s in 1:ncol(data2.m)){
      svm.o <- svm(x=ref2.m,y=data2.m[,s],scale = TRUE, type="nu-regression", kernel ="linear", nu = nu);
      coef.v <- t(svm.o$coefs) %*% svm.o$SV;
      coef.v[which(coef.v<0)] <- 0;
      total <- sum(coef.v);
      coef.v <- coef.v/total;
      est.m[s,] <- coef.v;
     }
     est.lm[[nui]] <- est.m;
     print(nui);
     nui <- nui+1;
    }

   #### select best nu
   rmse.m <- matrix(NA,nrow=ncol(avdata.m),ncol=length(nu.v));
   for(nui in 1:length(nu.v)){
       reconst.m <- ref2.m %*% t(est.lm[[nui]]);
       for(s in 1:ncol(avdata.m)){
         rmse.m[s,nui] <- sqrt(mean((data2.m[,s] - reconst.m[,s])^2));
       }
       print(nui);
   }
   colnames(rmse.m) <- nu.v;
   nu.idx <- apply(rmse.m,1,which.min);
   estF.m <- est.m;    
   for(s in 1:nrow(estF.m)){
    estF.m[s,] <- est.lm[[nu.idx[s]]][s,];
   }
   return(list(estF=estF.m,nu=nu.v[nu.idx],ref=ref2.m,dataREF=data2.m));
}

### Houseman CP
DoCP <- function(avdata.m,ref.m){

require(quadprog);

### define D matrix
nCT <- ncol(ref.m);
D <- matrix(NA,nrow=nCT,ncol=nCT);
for(j in 1:nCT){
 for(k in 1:nCT){
   D[j,k] <- 2*sum(ref.m[,j]*ref.m[,k])
 }
}

### define constraints
A.m <- matrix(0,nrow=nCT+1,ncol=nCT);
A.m[1,] <- -1;
for(i in 1:nCT){
 A.m[1+i,i] <- 1;
}
A.m <- t(A.m);
b0.v <- c(-1,rep(0,nCT));

### define d-vector and solve for each sample
nS <- ncol(avdata.m);
westQP.m <- matrix(NA,ncol=ncol(ref.m),nrow=nS);
colnames(westQP.m) <- colnames(ref.m);
rownames(westQP.m) <- colnames(avdata.m);

match(rownames(ref.m),rownames(avdata.m)) -> map.idx;
rep.idx <- which(is.na(map.idx)==FALSE);
for(s in 1:nS){
 tmp.v <- avdata.m[,s];
 d.v <- as.vector(2*matrix(tmp.v[map.idx[rep.idx]],nrow=1) %*% ref.m[rep.idx,]);
 qp.o <- solve.QP(D,d.v,A.m,b0.v,meq=0);
 westQP.m[s,] <- qp.o$sol;
 print(s);
}

return(list(estF=westQP.m,ref=ref.m[rep.idx,],dataREF=avdata.m[map.idx[rep.idx],]));

}
